# Supplementary material for: Study of the Photocatalytic Degradation of Highly Abundant Pesticides in Agricultural Soils
Source: Molecules. 2022 Jan 19;27(3):634. doi: 10.3390/molecules27030634 (PMC8840474; doi:10.3390/molecules27030634)
Supplement: Supplementary file 1 [file molecules-27-00634-s001.zip]

Archive with 1 entries (1 files):
- molecules-1530490-supplementary.pdf
